# Supplementary material for: The Genetic Network of Forkhead Gene Family in Development of Brown Planthoppers
Source: Biology (Basel). 2021 Sep 3;10(9):867. doi: 10.3390/biology10090867 (PMC8469257; doi:10.3390/biology10090867)
Supplement: Supplementary file 1 [file biology-10-00867-s001.zip]

Archive with 1 entries (1 files):
- biology-1352669-supplementary.pdf
